# Supplementary material for: Unveiling the Microbial Signatures of Arabica Coffee Cherries: Insights into Ripeness Specific Diversity, Functional Traits, and Implications for Quality and Safety
Source: Foods. 2025 Feb 12;14(4):614. doi: 10.3390/foods14040614 (PMC11854473; doi:10.3390/foods14040614)
Supplement: Supplementary file 1 [file foods-14-00614-s001.zip]

Archive with 1 entries (1 files):
- foods-3447717-supplementary.pdf
